# Supplementary material for: Impact of Intensive Care Unit Type and Organizational Factors on Mortality in Patients Transferred from Internal Medicine Services to the Intensive Care Unit: A Prospective Cohort Study
Source: Healthcare (Basel). 2026 Apr 30;14(9):1206. doi: 10.3390/healthcare14091206 (PMC13163495; doi:10.3390/healthcare14091206)
Supplement: Supplementary file 1 [file healthcare-14-01206-s001.zip]

Archive with 1 entries (1 files):
- healthcare-4199074-supplementary.pdf
